# Supplementary material for: Wall teichoic acids regulate peptidoglycan synthesis to maintain rod shape in Bacillus subtilis
Source: Nat Microbiol. 2026 May 26;11(7):1893–906. doi: 10.1038/s41564-026-02368-6 (PMC13270295; doi:10.1038/s41564-026-02368-6)
Supplement: Supplementary file 3 — Strains, plasmids and primers used in this study. [file 41564_2026_2368_MOESM3_ESM.xlsx]

## Sheet: Strains and plasmids
Strain ID		Genotype/Plasmid	Figures in this study	Source	Method
bGL01		WT	1(B,D,E), 2(A-C), S1(A-C), S2(A,B,E-H), S4(B), S5, S6(A,E-G), S7, S8(C), S10(A), S11(A,C), S12	Gift from Garner Lab. Ethan Garner, Harvard.	NA
bEG176		∆tagO::erm	1E, S1(B,C), S5, S7(A)	Gift from Garner Lab. Ethan Garner, Harvard.	NA
bEG291		ΔtagO::erm, ycgO::PxylA-tagO cat	S2(C,D), S4(A), S6(B), S12(B)	Gift from Garner Lab. Ethan Garner, Harvard.	NA
bYS009		ΔmreB::mreB-40aa-mNeonGreen	S3(D-F)	Gift from Garner Lab. Yingjie Sun, Harvard.	NA
bYS147		amyE::Phyperspank-mNeonGreen::erm	3(A,B)	Gift from Garner Lab. Yingjie Sun, Harvard.	NA
bMD122		Δmbl::sfGFP-mbl spec	1(C,E), 3(E), S3(A-C,G-I), S9, Videos S2-S7,S12-S15	Gift from Garner Lab. Mike Dion, Harvard.	NA
bMD599		ΔponA::kan	1(D), 2(A-C), 3(D,F), S2(E,F), S6(A), S8(C), S10(B,C), S11(B,D)	Gift from Garner Lab. Mike Dion, Harvard.	NA
bMD640		ΔpbpA::pbpA-FLAG cat	NA	Gift from Garner Lab. Mike Dion, Harvard.	NA
bMD643		ΔponA::ponA-FLAG spec	2(E), S6(G)	Gift from Garner Lab. Mike Dion, Harvard.	NA
bMK210		amyE::erm-Phyperspank(MkII)-mNeonGreen-15aa-ponA	2(D), S6(C,D), Videos S8-9	Gift from Garner Lab. Mrinal Kapoor, Harvard.	NA
bMK296		amyE::erm-Pxyl-ponA(E115A), ΔponA::cat	2(C), S6(A)	Gift from Garner Lab. Mrinal Kapoor, Harvard.	NA
bSW23		ΔcwlO::erm	S11(A,C) , S12(A)	Gift from Garner Lab. Sean Wilson, Harvard.	NA
bSW295		∆lytE::kan	S11(A,C), S12(A)	Gift from Garner Lab. Sean Wilson, Harvard.	NA
bFB012		Δmbl::sfGFP-mbl spec, ΔtagO::erm, ΔycgO::PxylA-tagO	S3(J-L)	This study	bEG291 transformed with bMD122 gDNA.
bFB22		ΔlytE::kan, Δmbl::sfGFP-mbl spec	S11(H-J)	This study	bSW295 transformed with bMD122 gDNA.
bFB26		ΔcwlO::erm, Δmbl::sfGFP-mbl spec	S11(E-G)	This study	bSW23 transformed with bMD122 gDNA.
bFB83		ΔponA::kan, Δmbl::sfGFP-mbl spec	2(F), Videos S10,S11	This study	bMD599 transformed with bMD122 gDNA.
bFB87		ΔponA::kan, ΔcwlO::erm	S11(B,D)	This study	bSW23 transformed with bMD599 gDNA.
bFB93		ΔponA::erm, ΔlytE::kan	S11(B,D)	This study	bSW295 transformed with ponA::erm construct from BKE22320 (Bacillus genetic stock center).
bFB145		ΔponA::ponA(S390A) kan	1(D), 2(A,C), S6(A)	This study	bGL01 transformed with Gibson assembly of oFB166/155 fusion PCR product (from oFB166/oFB157 and oFB156/oFB155 PCR products with bGL01 gDNA) and oFB154/oFB148 PCR product with bMD599 gDNA.
bFB149		ΔponA::ponA kan	Video S1	This study	Same as bFB145 but did not take up point mutation in S390A.
bFB155		ΔtagE::erm	S7(A)	This study	bGL01 transformed with PCR product of oTY001 and oTY002 on BKE35730 gDNA.
bFB177		ΔtagO::erm, ycgO::PxylA-tagO cat ΔlytE::kan	S12(B)	This study	bEG291 transformed with bSW295 gDNA.
bFB215		ΔtagO::erm, ΔycgO::PxylA-tagO cat ΔponA::kan	S6(B)	This study	bEG291 transformed with bMD599 gDNA.
bFB221		ΔcwlO::kan	NA	This study	bGL01 transformed with PCR product of oFB049 and oFB050 on BKK34800 gDNA.
bFB226		ΔpbpD::kan	NA		bGL01 transformed with PCR product of oTY038 and oTY039 on BKK31490 gDNA.
bFB236		ΔtagO::erm, ycgO::PxylA-tagO cat, ΔcwlO::kan	S12(B)	This study	bEG291 transformed with bFB221 gDNA.
bFB262		ΔtagO::erm, ΔycgO::PxylA-tagO cat, ΔpbpD::kan	S6(B)	This study	bEG291 transformed with bFB226 gDNA.
bFB264		ΔtagO::erm, ΔycgO::PxylA-tagO cat, ΔponA::ponA(S390A)-kan	S6(B)	This study	bEG291 transformed with bFB145 gDNA.
bFB305		ΔtagO::erm, ycgO::PxylA-tagO, ΔlytF::kan	S12(B)	This study	bEG291 transformed with PCR product of oFB270 and oFB271 on BKK09370 gDNA.
bFB317		ΔponA::ponA-FLAG spec ΔsigI::kan	S6(I)	This study	bMD643 transformed with PCR product of oFB279 and oFB281 on BKK13450 gDNA.
bFB319		ΔponA::ponA(ΔIDR)-FLAG-kan	2(C), S6(A)	This study	bGL01 transformed with Gibson assembly of PCR product of oFB159 and oFB290 on bGL01 gDNA and PCR product of oFB289 and oFB148 on bFB145 gDNA.
bER461		Escherichia coli BL21(DE3) pDest17-glpQ	3(B,C,D,E,F), S7, S8, S9, S10, S11	Gift from Brown Lab. Eric Brown, McMaster University. DOI: 10.1074/jbc.M116.760447	NA
bER565		amyE::Phyperspank-ubiquitin-TC::erm	NA	Rojas Lab	See Akbary et al., bioRxiv (2025).
bER607		DponA::kan, amyE::Phyperspank-ubiquitin-TC::erm	3(C), S8(A,B)	Rojas Lab	bMD599 transformed with bER565 gDNA.
bER608		DponA::kan, amyE::Phyperspank-mNeonGreen::erm	3(A,B)	Rojas Lab	bMD599 transformed with bYS147 gDNA.
BKE35730		trpC2 ΔtagE::erm	NA	Bacillus genetic stock center
BKK31490		trpC2 ΔpbpD::kan	NA	Bacillus genetic stock center
BKE22320		trpC2 ΔponA::erm	NA	Bacillus genetic stock center
BKK09370		trpC2 ΔlytF::kan	NA	Bacillus genetic stock center
BKK34800		trpC2 ΔcwlO::kan	NA	Bacillus genetic stock center
BKK13450		trpC2 ΔsigI::kan	NA	Bacillus genetic stock center

## Sheet: Primers
Name	Sequence	Purpose	Source
oFB008	CAGGGAGCACTGGTC	Confirm insertion of bMD122 mbl construct in bFB26.	Integrated DNA Technologies custom DNA Oligos
oFB020	CTTCGTATAATGTATGCTATACGA	Confirm insertion of ponA::erm in bFB93.	Integrated DNA Technologies custom DNA Oligos
oFB041	ATTTTTATTCAATTAGGGAATATCTTGTTCCATCCGATTATCACGCAGGGAGCACTGGTC	Confirm insertion of bMD122 mbl construct in bFB26.	Integrated DNA Technologies custom DNA Oligos
oFB049	CTTATGAAGTGCTTTCTCATAATG	Confirm deletion of cwlO in bFB221, bFB236.	Integrated DNA Technologies custom DNA Oligos
oFB050	ATGTGAAACTCGTATGACAG	Confirm deletion of cwlO in bFB221, bFB236.	Integrated DNA Technologies custom DNA Oligos
oFB051	TGCTTGTTTAGTTGTCACAT	Confirm deletion of lytE in bFB177.	Integrated DNA Technologies custom DNA Oligos
oFB052	TCAAAGCTGTGATTCAGTG	Confirm deletion of lytE in bFB177.	Integrated DNA Technologies custom DNA Oligos
oFB053	CTATACGAATAGCTTAGACAGC	Confirm construction of bFB145, bFB149, bFB177, bFB215.	Integrated DNA Technologies custom DNA Oligos
oFB054	TAACAAGACGAACTCCAATTC	Confirm construction of bFB145, bFB149, bFB177, bFB215.	Integrated DNA Technologies custom DNA Oligos
oFB055	GCGAACAATCAAGATAGGG	Confirm insertion of bMD122 mbl construct in bFB12, bFB22, bFB83.	Integrated DNA Technologies custom DNA Oligos
oFB056	TCGATCAATGCAATGTCTG	Confirm insertion of bMD122 mbl construct in bFB12, bFB22, bFB83.	Integrated DNA Technologies custom DNA Oligos
oFB059	CACGAAAAACAAATGATTAAGAAGCGTGCAAAAATCACGAATTAATTCTGCTCCCTCGCT	Confirm insertion of bMD122 mbl construct in bFB26.	Integrated DNA Technologies custom DNA Oligos
oFB063	TTCTGCTCCCTCGCT	Confirm insertion of bMD122 mbl construct in bFB26.	Integrated DNA Technologies custom DNA Oligos
oFB077	GTGAATAGCTCACTTATCAGATTA	Confirm insertion of ponA::erm in bFB93.	Integrated DNA Technologies custom DNA Oligos
oFB094	TACAGCTCGATAATCTTTTCAG	Confirm construction of bFB221, bFB236, bFB262, bFB305.	Integrated DNA Technologies custom DNA Oligos
oFB095	TTTGAACGGCATGATGG	Confirm construction of bFB221, bFB236, bFB262, bFB305.	Integrated DNA Technologies custom DNA Oligos
oFB115	GAAAGGTTGATTAACGAAAGG	Confirm insertion of ponA deletion construct from bMD599 into bFB87.	Integrated DNA Technologies custom DNA Oligos
oFB116	CGATAAAACCTCCTGTTAAAAC	Confirm insertion of ponA deletion construct from bMD599 into bFB87. Confirm construction of bFB264.	Integrated DNA Technologies custom DNA Oligos
oFB146	CAATTGAGACAGCTGCTT	Amplify ponA::erm to construct bFB93.	Integrated DNA Technologies custom DNA Oligos
oFB147	GAGGAGAACAATTCTGGC	Confirm insertion of ponA::erm in bFB93.	Integrated DNA Technologies custom DNA Oligos
oFB148	AGGTGACAATCGTGTTAAAT	Amplify ponA::erm to construct bFB93. Construction of bFB145, bFB149, bFB319. Confirm construction of bFB215.	Integrated DNA Technologies custom DNA Oligos
oFB149	CTCAGTTTCCGCTACATTG	Confirm construction of bFB93, bFB145, bFB149, bFB319.	Integrated DNA Technologies custom DNA Oligos
oFB154	AAATTAAACAAAAAAGCCGTCACCTTTGGGGTGATGGCTTTTTTGTTCTGCTCCCTCGCT	Construction of bFB145, bFB149.	Integrated DNA Technologies custom DNA Oligos
oFB155	ATCACCCCAAAGGTGACGGCTTTTTTGTTTAATTTGTTTTTTCAATGGATGATGAGTTTG	Construction of bFB145, bFB149.	Integrated DNA Technologies custom DNA Oligos
oFB156	CTCAAACTAAGGCACAGCCTGGTGCGACCATAAAACCGATTTTGGACTACGGACCAGTTA	Construction of bFB145, bFB149.	Integrated DNA Technologies custom DNA Oligos
oFB157	CCAAAATCGGTTTTATGGTCGCACCAGGCTGTGCCTTAGTTTGAGTAGCATAGTTAAAGC	Construction of bFB145, bFB149.	Integrated DNA Technologies custom DNA Oligos
oFB159	TGGACTACGGACCAGTTA	Confirm construction of bFB145, bFB149. Construction of bFB319.	Integrated DNA Technologies custom DNA Oligos
oFB164	CTCAGAAGCTTTCTGATGG	Confirm construction of bFB215.	Integrated DNA Technologies custom DNA Oligos
oFB166	GATGCGGTATACCTTCTCAA	Construction of bFB145, bFB149.	Integrated DNA Technologies custom DNA Oligos
oFB168	CGCAATTACTCTAAAGATGAAATT	Confirm construction of bFB319.	Integrated DNA Technologies custom DNA Oligos
oFB171	CACACCGCAATATACAGC	Confirm construction of bFB319.	Integrated DNA Technologies custom DNA Oligos
oFB173	AAGACTCAGGATGATACACA	Confirm construction of bFB264.	Integrated DNA Technologies custom DNA Oligos
oFB174	CGGTATAATCTTACCTATCACC	Confirm construction of bFB319.	Integrated DNA Technologies custom DNA Oligos
oFB245	CGTATGGCAATGGGTCTTG	Confirm construction of bFB262.	Integrated DNA Technologies custom DNA Oligos
oFB246	GTTCATATTTATCAAGCTTTATAATAGCATAATGGCTA	Confirm construction of bFB262.	Integrated DNA Technologies custom DNA Oligos
oFB269	CTTGTCTCAAGTTGTCGGTATG	Confirm construction of bFB305.	Integrated DNA Technologies custom DNA Oligos
oFB270	TCTGCTCTTTACAGCTGA	Construction of bFB305.	Integrated DNA Technologies custom DNA Oligos
oFB271	CTGTTGAAAGTACAGGAGC	Construction of bFB305.	Integrated DNA Technologies custom DNA Oligos
oFB272	CACACGGATTTGATTGATCTAAGC	Confirm construction of bFB305.	Integrated DNA Technologies custom DNA Oligos
oFB279	GCATATTATTGACGTATAAAATCATATTTCTTG	Construction of bFB317.	Integrated DNA Technologies custom DNA Oligos
oFB281	TGAACCTTGGTTCTGATACA	Construction of bFB317.	Integrated DNA Technologies custom DNA Oligos
oFB289	ATGAGGTGCCAAAAGCTGATTATAAAGATGATGATGATAAATAAACAAAAAAGCCGTCAC	Construction of bFB319.	Integrated DNA Technologies custom DNA Oligos
oFB290	GACGGCTTTTTTGTTTATTTATCATCATCATCTTTATAATCAGCTTTTGGCACCTCATAA	Construction of bFB319.	Integrated DNA Technologies custom DNA Oligos
oTY001	CACCGTACAGAAATATGCG	Construction of bFB155.	Integrated DNA Technologies custom DNA Oligos
oTY002	ATATATTCGTAAATCGCTCTCG	Construction of bFB155.	Integrated DNA Technologies custom DNA Oligos
oTY003	CGGAATCCATAATGGAAGC	Confirm construction of bFB155.	Integrated DNA Technologies custom DNA Oligos
oTY004	AACATAACCGTCTGAATAACC	Confirm construction of bFB155.	Integrated DNA Technologies custom DNA Oligos
oTY038	GATTCATCCCGACATCTCT	Construction of bFB226.	Integrated DNA Technologies custom DNA Oligos
oTY039	GTAAGCTAGCCATTTCAGC	Construction of bFB226.	Integrated DNA Technologies custom DNA Oligos
